# Supplementary material for: Age-related alterations in metabolome and microbiome provide insights in dietary transition in giant pandas
Source: mSystems. 2023 Jun 5;8(3):e00252-23. doi: 10.1128/msystems.00252-23 (PMC10308887; doi:10.1128/msystems.00252-23)
Supplement: Table S1 — The sample information. [file msystems.00252-23-s0005.xlsx]

## Sheet: Sheet1
Table S1. The sample information
Individual	Sample ID	Group name	Age	Sex	Developmental stage	Food components
huameizai	CF-01	Cub_01	1.1Year	Female	Cub	Breast milk and artificial milk as the main food, supplemented with concentrate (0.5-1kg), fruits and vegetables (0.5kg) and a bit of bamboo (1–3kg)
sulinzai	CF-02	Cub_02	1.3Year	Female
chenxi	CF-03	Cub_03	2Year	Female
nanxiaoyue	CF-04	Cub_04	2Year	Female
jiabao	CM-05	Cub_05	2Year	Male
haoyue	CM-06	Cub_06	2Year	Male
youyouzai	CM-07	Cub_07	1.4Year	Male
erdou	CM-08	Cub_08	2Year	Male
doudou	CM-09	Cub_09	2Year	Male
yaya	CF-10	Cub_10	1.4Year	Female
jiamei	YF-01	Young_01	5Year	Female	Young	Bamboo increased,concentrate (1-2kg), fruits and vegetables (1-3kg) and bamboo (3–8kg)
xinxin	YF-02	Young_02	7Year	Female
baobao	YF-03	Young_03	7Year	Female
bingcheng	YM-04	Young_04	6Year	Male
sensen	YM-05	Young_05	7Year	Male
huayang	YM-06	Young_06	7Year	Male
mingming	YM-07	Young_07	3Year	Male
bate	YM-08	Young_08	3Year	Male
xingxing	YM-09	Young_09	3Year	Male
yanhui	YF-10	Young_10	4Year	Female
linbing	AF-01	Adult_01	11Year	Female	Adult	Bamboo as the main food,concentrate (2kg), fruits and vegetables (2-5kg) and bamboo (5–8kg)
yaoman	AF-02	Adult_02	11Year	Female
hanyuan	AF-03	Adult_03	12Year	Female
wenyu	AF-04	Adult_04	13Year	Female
sulin	AF-05	Adult_05	15Year	Female
caocao	AF-06	Adult_06	18Year	Female
jinke	AM-07	Adult_07	11Year	Male
lulin	AM-08	Adult_08	11Year	Male
anan	AM-09	Adult_09	12Year	Male
yibao	AM-10	Adult_10	14Year	Male
taishan	AM-11	Adult_11	15Year	Male
longteng	AM-12	Adult_12	18Year	Male
longxin	OF-01	Old_01	20Year	Female	Old	Bamboo as the main food,concentrate (2kg), fruits and vegetables (2-5kg) and bamboo (5–8kg)
ximei	OF-02	Old_02	20Year	Female
yeye	OF-03	Old_03	21Year	Female
gongzhu	OF-04	Old_04	22Year	Female
zixia	OF-05	Old_05	25Year	Female
haizi	OF-06	Old_06	26Year	Female
daili	OM-07	Old_07	21Year	Male
wugang	OM-08	Old_08	21Year	Male
zijin	OM-09	Old_09	22Year	Male
didi	OM-10	Old_10	26Year	Male
ximeng	OM-11	Old_11	27Year	Male
gaogao	OM-12	Old_12	28Year	Male
