# Supplementary material for: Age-related alterations in metabolome and microbiome provide insights in dietary transition in giant pandas
Source: mSystems. 2023 Jun 5;8(3):e00252-23. doi: 10.1128/msystems.00252-23 (PMC10308887; doi:10.1128/msystems.00252-23)
Supplement: Table S2 — The SDMs between different groups. [file msystems.00252-23-s0006.xlsx]

## Sheet: Sheet1
Table S2. The DEMs between different groups
Metabolites	VIP	Fold change	P value	group
[(2r,3s,4s,5r,6r)-6-[1,7-bis(4-hydroxyphenyl)-5-oxoheptan-3-yl]oxy-3,4,5-trihydroxyoxan-2-yl]methyl (e)-3-(3,4-dimethoxyphenyl)prop-2-enoate	2.4056	1.79483	0.00147877	Cub compared with Young
Desferrioxamine	4.79328	3.01233	0.00484127
3-deoxo-3beta-acetoxydeoxydihydrogedunin	11.4326	4.42889	0.0126962
Flavone base + 3o, 2meo, o-guaiacylglycerol	5.92256	2.43999	0.0198854
Brefeldin a	3.61309	4.83063	0.0205199
Pyridoxine	4.01355	2.04465	0.02688
Syringaresinol	6.08619	1.73272	0.0307876
16.alpha.-hydroxyestrone	2.62014	0.286849	0.0422687
Choline	5.60208	0.686323	0.0454674
Phloroglucinolcarboxylic acid	3.11402	0.371907	0.0149305
N2-trifluoroacetyl-l-glutamine	1.30381	0.538667	0.0155231
Sinapoylhexoside	1.49242	0.339519	0.0189682
2,3-dihydroxybenzoic acid	4.76976	0.0855881	0.0228333
D-psicose	1.77646	0.546913	0.0273861
N-fructosyl pyroglutamate	1.35756	0.350143	0.029133
3(2'-chlorophenyl)-7-hydroxy-4-phenylcoumarin	4.07199	0.606538	0.0292571
(2s,3r,5r,10r,13r,14s,17s)-2,3,14-trihydroxy-10,13-dimethyl-17-[(2r,3r,5r)-2,3,6-trihydroxy-5,6-dimethylheptan-2-yl]-2,3,4,5,9,11,12,15,16,17-decahydro-1h-cyclopenta[a]phenanthren-6-one	2.08594	0.380556	0.0381106
Eriodictyol	1.14118	0.254189	0.0438352
4-hydroxybenzoate	5.05994	0.446169	0.0450938
Smiglaside c (not validated) + 1acetyl	2.26219	0.259633	0.049819
Metabolites	VIP	Fold change	P value	group
1-oleoyl-sn-glycero-3-phosphocholine	3.52191	2.33711	0.00358914	Cub compared with Adult
Ziprasidone	1.97403	0.402351	0.00394076
[(2r,3s,4s,5r,6r)-6-[1,7-bis(4-hydroxyphenyl)-5-oxoheptan-3-yl]oxy-3,4,5-trihydroxyoxan-2-yl]methyl(e)-3-(3,4-dimethoxyphenyl)prop-2-enoate	1.96592	0.581064	0.00415471
Flavone base+3o,2meo, o-guaiacylglycerol	4.98692	0.198266	0.00482021
3,4-methylenedioxy-alpha-pyrrolidinobutyrophenone	2.55193	0.497162	0.00556249
Voriconazole	1.92802	0.296852	0.00710289
Coumarin	1.11647	0.21098	0.00886575
Oxytetracycline	1.30749	0.411279	0.00955562
Leu-Gln-Arg	1.48486	4.93148	0.0103676
Asp-His	2.04569	0.469951	0.0104875
Asp-Glu	1.02599	4.18484	0.0111079
Acetylcarnitine	2.45843	10.1598	0.0131505
N,n-dimethylguanosine	1.10875	5.44843	0.0155404
Swertiamarin	1.17498	0.523863	0.0165163
Convallatoxin	1.20743	0.488109	0.0188046
1-o-hexadecyl-2-o-(2e-butenoyl)-sn-glyceryl-3-phosphocholine	1.59296	2.91998	0.0256201
Syringaresinol	6.40606	0.543876	0.0179665
Apiole	2.8215	0.571326	0.0282088
Pyridoxine	7.66167	0.227312	0.0351798
Protoporphyrinix	2.43253	3.63635	0.0276441
Binapacryl	3.96533	0.562769	0.0348926
Desferrioxamine	4.08925	0.342954	0.0351368
Gln-val	1.87449	3.17928	0.0365465
Azadirachtin b	1.53929	0.521046	0.037796
N-alpha-(tert-butoxycarbonyl)-l-histidine	1.65831	2.03669	0.0380289
2-o-methylguanosine	1.33822	11.4136	0.0428614
Choline	10.467	2.07765	0.0452213
1-piperazinecarboxylic acid,4-[(3-phenoxyphenyl)methyl]-,2,2,2-trifluoro-1-(trifluoromethyl)ethyl ester	1.94933	0.525796	0.0431989
1-palmitoyl-sn-glycero-3-phosphocholine	13.1523	1.85011	0.0446724
His-ser	2.0711	0.64036	0.0480527
Salicylic acid	2.14169	0.467614	0.00387092
Syringic acid	2.22544	0.328456	0.0084964
(2s,3r,5r,10r,13r,14s,17s)-2,3,14-trihydroxy-10,13-dimethyl-17-[(2r,3r,5r)-2,3,6-trihydroxy-5,6-dimethylheptan-2-yl]-2,3,4,5,9,11,12,15,16,17-decahydro-1h-cyclopenta[a]phenanthren-6-one	2.28676	0.375923	0.0112029
Hydroferulic acid	3.7236	0.270939	0.0154705
Guanidinosuccinic acid	1.23177	4.30625	0.0178927
4-hydroxyquinoline	1.01024	3.5355	0.0189068
11beta-hydroxyprogesterone	1.48925	4.14998	0.0239157
Kynurenic acid	1.05436	3.83443	0.0240945
Captopril disulfide	7.63561	5.47911	0.0299055
Propylthiouracil n-beta-d-glucuronide	1.31041	0.53748	0.030321
1-stearoyl-2-hydroxy-sn-glycero-3-phosphoethanolamine	1.71188	2.15039	0.0318406
1,2-dimyristoyl-sn-glycero-3-phosphate	2.43303	32.5715	0.0447851
Laminaritetraose	1.43411	0.340053	0.034388
1-palmitoyl-2-oleoyl-phosphatidylglycerol	1.5446	3.43966	0.0447945
Oligomycin a	1.84997	2.95754	0.0454489
Hippuric acid	1.35608	6.70739	0.0477476
Fahfa 36:2	1.83739	3.94626	0.0490218
N-acetylglucosaminylasparagine	1.2827	0.569944	0.0265184
Pseudouridine	1.57734	7.7208	0.0497148
N-fructosyl pyroglutamate	1.09762	0.395565	0.0323998
Metabolites	VIP	Fold change	P value	group
Scopoletin	1.0507	2.36597	0.00375195	Cub compared with Old
Leu-Gln-Arg	1.80558	8.02592	0.00389023
Isomajdine	1.01295	2.09335	0.0127987
Wogonin	6.82671	0.0837182	0.0136437
Gly-Cys-Arg	1.93497	0.158141	0.0172705
Leukotriene d4 methyl ester	5.36126	0.0474938	0.021855
Daidzein	10.7313	0.119947	0.0231652
Phenylethylamine	2.05842	0.74082	0.024991
Gln-Phe-Arg	1.51455	0.204488	0.0254512
Dfplnnh	1.36542	0.372175	0.0280022
Leu-Gly-Leu	1.5114	0.44231	0.0348184
Soyasapogenol b base+ o-hexa-pen-dhex	1.16346	0.0777882	0.0353455
Asp-Leu-Arg	1.09972	0.518589	0.0354318
Goitrin	2.69417	0.582845	0.0356904
Soyasaponin bb	3.171	0.0533642	0.0378471
Emetine	6.00077	0.335907	0.0393221
Phe-Val-Arg	1.44377	0.309293	0.0411508
Tauroursodeoxycholic acid	2.68751	0.366468	0.0434013
Heptadecasphinganine	1.40632	1.17968	0.0435964
Psoromic acid	4.49245	0.249627	0.00127079
Apigenin	6.55678	0.114263	0.00992438
N-fructosyl pyroglutamate	1.03782	0.282892	0.022772
2,3-dihydroxybenzoic acid	2.37962	0.197003	0.00581069
Taurochenodeoxycholic acid	4.19294	0.185634	0.0253443
Daidzein4'-sulfate	11.3164	0.141224	0.0261819
Norcimifugin	1.01779	0.114994	0.0271312
Taurodeoxycholic acid	31.4673	0.30211	0.0423179
Soyasaponin ii	1.38394	0.0393996	0.0466416
Methyl(1s)-7-hydroxy-7-methyl-1-[(2s,3r,4s,5s,6r)-3,4,5-trihydroxy-6-(hydroxymethyl)oxan-2-yl]oxy-4a,5,6,7a-tetrahydro-1h-cyclopenta[c]pyran-4-carboxylate	1.11572	0.286393	0.0286884
Metabolites	VIP	Fold change	P value	group
2-(5-oxovaleryl)phosphatidylcholine	1.19386	3.13011	0.000633658	Young compared with Adult
Asp-Glu	1.40091	3.44339	0.00500613
N-acetylglucosaminylasparagine	1.01349	0.578492	0.0105138
alpha-ethyltryptamine	1.55093	2.77953	0.0087023
Goitrin	3.46972	2.2301	0.010853
DL-Glutamic acid	4.45108	2.7909	0.0113883
Hypoxanthine	1.16529	2.9555	0.019456
Deoxycarnitine	4.73186	0.572575	0.0232505
Asn-Glu	1.00255	2.65482	0.0233892
Docosahexaenoylglycine	1.22203	1.90206	0.0314995
N-alpha-(tert-butoxycarbonyl)-l-histidine	2.29463	1.96009	0.0316006
His-Leu	1.96842	1.88563	0.0180031
Oleic acid methyl ester	4.31528	6.74002	0.0375511
Glu-Ala-Arg	1.32411	1.53179	0.0408097
Benzeneethanamine,3,5-dimethoxy-alpha-methyl-4-propoxy-	2.1821	3.36946	0.0421909
Leukotriene d4 methyl ester	5.14732	26.2489	0.0473189
Erucamide	7.40929	0.54122	0.0483105
Guanidinosuccinic acid	1.25972	2.50404	0.0237475
3-hydroxyisovaleric acid	1.0113	0.518192	0.0277744
(r)-2-hydroxystearic acid	6.46493	3.5729	0.0324197
1,1'-(1,8-dioxo-1,8-octanediyl)bis[glycyl- glycine	1.13908	7.40188	0.0352304
3-oxostearic acid	9.73989	2.39	0.0362311
Arachidonoylserotonin	1.06247	3.44905	0.0365724
Atorvastatin	1.57235	8.59473	0.00339281
Alisol a 24-acetate	1.24908	2.24604	0.011121
Bispyribac	2.29581	3.78448	0.0219996
Metabolites	VIP	Fold change	P value	group
Flavone base+3o, 2meo, o-guaiacylglycerol	5.92256	2.43999	0.0198854	Young compared with Old
Brefeldin a	3.61309	4.83063	0.0205199
Pyridoxine	4.01355	2.04465	0.02688
Syringaresinol	6.08619	1.73272	0.0307876
16alpha-hydroxyestrone	2.62014	0.286849	0.0422687
Choline	5.60208	0.686323	0.0454674
Ligustroflavone	2.0284	2.40152	0.0296839
Flavonol base+4o,o-hex-dhex-pen	1.12707	2.1561	0.0340375
Desferrioxamine	4.79328	3.01233	0.00484127
3-deoxo-3beta-acetoxydeoxydihydrogedunin	11.4326	4.42889	0.0126962
Metabolites	VIP	Fold change	P value	group
Goitrin	3.5701	0.333867	0.00012281	Adult compared with Old
[(2r,3s,4s,5r,6r)-6-[1,7-bis(4-hydroxyphenyl)-5-oxoheptan-3-yl]oxy-3,4,5-trihydroxyoxan-2-yl]methyl(e)-3-(3,4-dimethoxyphenyl)prop-2-enoate	2.39663	1.81069	0.000650569
DL-Glutamic acid	4.23421	0.278335	0.000865812
N-acetylglucosaminylasparagine	1.5144	2.03436	0.00162166
Val-Glu	1.73006	0.419037	0.00213657
Pro-val	1.69147	0.377255	0.00295387
Syringaresinol	7.21263	2.01307	0.0033241
Ziprasidone	1.95305	2.19202	0.00347903
Baccatin iii	1.04739	0.16186	0.00372642
Choline	9.05409	0.536525	0.00399808
3,4-methylenedioxy-alpha-pyrrolidinobutyrophenone	2.64147	1.89537	0.00409664
Methyl(1s)-7-hydroxy-7-methyl-1-[(2s,3r,4s,5s,6r)-3,4,5-trihydroxy-6-(hydroxymethyl)oxan-2-yl]oxy-4a,5,6,7a-tetrahydro-1h-cyclopenta[c]pyran-4-carboxylate	1.00056	0.173535	0.00606291
Gln-glu	1.16136	0.384684	0.00538128
Binapacryl	4.49333	2.05645	0.00731438
Pro-hyp	1.65372	0.190955	0.00694386
Glu-Ala-Arg	1.39098	0.475875	0.00737733
Asp-Glu	1.20635	0.191655	0.00814719
Daidzein	9.49971	0.0606177	0.00844371
Wogonin	5.26918	0.109184	0.00899008
Desferrioxamine	4.58654	3.78435	0.00909866
Leukotriene d4 methyl ester	4.45866	0.0241744	0.0102982
Ile-Asn	1.12259	0.493485	0.0118952
Asiaticoside	1.10084	0.134333	0.0119791
Acridine orange	3.78637	0.162389	0.0121111
Pro-Glu	2.69925	0.369849	0.0124003
Voriconazole	1.97272	2.61413	0.0138813
Gln-Phe-Arg	1.29418	0.199596	0.0143301
Chaulmoogric acid	5.14567	0.239524	0.0144395
Deoxycarnitine	4.92705	1.69945	0.0345823
2-(2-hydroxybut-3-en-2-yl)-3a,6,6,9a-tetramethyl-2,4,5,5a,7,8,9,9b-octahydro-1h-benzo[e][1]benzofuran-4,5-diol	4.11555	0.332071	0.0272244
2-[[7-hydroxy-1-(4-hydroxy-3,5-dimethoxyphenyl)-3-(hydroxymethyl)-6,8-dimethoxy-1,2,3,4-tetrahydronaphthalen-2-yl]methoxy]-6-(hydroxymethyl)oxane-3,4,5-triol	1.75616	2.15027	0.0280969
Soyasapogenol b base+o-hexa-pen-dhex	1.21676	0.0421486	0.017014
Gln-pro	1.4575	0.33959	0.0283449
Dfplnnh	1.32439	0.431435	0.037351
Glycodeoxycholic acid	2.38931	0.228221	0.0388558
Pro-pro	2.8359	0.324462	0.0390016
Benzeneheptanol,3-hydroxy-4-[(1r,3s)-3-hydroxycyclohexyl]-eta, eta-dimethyl-,rel-	4.99128	0.178547	0.0407047
Coniferyl aldehyde	1.45092	1.52897	0.0170656
Pyridoxine	7.05541	4.88981	0.0180584
Gly-Pro-Glu	1.01566	0.342048	0.0197269
Soyasaponin bb	3.26048	0.0329082	0.0203793
Leu-Glu	1.47531	0.55682	0.0216516
His-ser	2.54583	1.8306	0.0244571
Hydromorphone-3-beta-d-glucuronide	1.00235	0.386343	0.0203879
Ala-Pro	1.35251	0.419237	0.016287
5,7-dimethoxycoumarin	2.95883	2.03197	0.014783
2-((4r)-4-((3r,5s,7s,8r,9s,10s,13r,17r)-10,13-dimethyl-3,7-bis(sulfooxy)hexadecahydro-1h-cyclopenta[a]phenanthren-17-yl)pentanamido)ethane-1-sulfonic acid	1.02678	2.13445	0.0152995
11beta-hydroxyprogesterone	1.95246	0.179565	0.0334134
Soyasaponin i	1.83935	0.0183241	0.0374342
Etoposide	1.79273	2.25469	0.0481812
1h-indole-3-carboxylic acid,1-[(4-fluorophenyl)methyl]-,8-quinolinyl ester	1.12336	2.43016	0.0433666
4-methoxy-n,n-dimethyltryptamine	1.38246	0.514977	0.047724
L-pyroglutamic acid	1.23816	0.386039	0.0273809
Taurodeoxycholic acid	26.8186	0.306729	0.0305723
Citrate	1.25281	0.536388	0.0307974
Chenodeoxycholate	3.09885	0.24365	0.0254591
3,4'-dihydroxypropiophenone	3.85564	4.38466	0.018919
Laminaritetraose	1.41681	3.21503	0.0192884
Flavone bas+3o,2meo, o-guaiacylglycerol	4.86291	2.63373	0.020613
Lewis x trisaccharide	1.20812	0.144285	0.0245324
deguelin	3.26485	2.51959	0.0245371
Oxytetracycline	1.14217	1.84944	0.0246283
Emetine	7.64799	0.376388	0.0420874
Psoromic acid	2.9829	0.381797	0.00293242
Benzeneethanamine,3,5-dimethoxy-alpha-methyl-4-propoxy-	1.82357	0.203386	0.0266858
Uracil	1.60309	0.337978	0.00859708
Hydroferulic acid	3.69434	3.06317	0.0160231
1,7-dimethyluric acid	7.01902	1.85046	0.0214855
Lpe 18:2	2.21959	0.397977	0.0218492
Eicosenoic acid	2.04045	0.441922	0.00544505
Glu-Leu	1.01859	0.424222	0.00567478
Syringic acid	2.10861	2.90016	0.00606087
Apigenin	5.57745	0.143139	0.0062369
Daidzein 4'-sulfate	10.8614	0.0547419	0.00745703
Methyl hexadecanoate	13.2404	0.153525	0.0266018
N-alpha-(tert-butoxycarbonyl)-l-histidine	1.46817	0.483321	0.0312532
Taurochenodeoxycholic acid	3.46912	0.225849	0.0244426
3-hydroxyisovaleric acid	1.07611	1.97856	0.0255408
Soyasaponin ii	1.32241	0.015947	0.025795
Deoxyrhapontin	2.72842	2.81927	0.0273229
N-acetylsphingosine	1.30343	0.49711	0.0236159
Tauroursodeoxycholic acid	3.50044	0.408251	0.0466416
Lumichrome	1.00987	0.494437	0.0468109
