# Supplementary material for: Age-related alterations in metabolome and microbiome provide insights in dietary transition in giant pandas
Source: mSystems. 2023 Jun 5;8(3):e00252-23. doi: 10.1128/msystems.00252-23 (PMC10308887; doi:10.1128/msystems.00252-23)
Supplement: Table S3 — The KEGG enrichment information of SDMs in different clusters. [file msystems.00252-23-s0007.xlsx]

## Sheet: Table S3
Table S3. The KEGG enrichment information of DEMs in different cluster
Cluster	Pathway_Hierarchy1	Pathway_Hierarchy2	Map_Name
	Metabolism	Amino acid metabolism	Tryptophan metabolism
	Metabolism	Global and overview maps	Metabolic pathways
	Metabolism	Nucleotide metabolism	Pyrimidine metabolism
	Metabolism	Metabolism of other amino acids	beta-Alanine metabolism
	Metabolism	Metabolism of cofactors and vitamins	Pantothenate and CoA biosynthesis
	Metabolism	Metabolism of cofactors and vitamins	Riboflavin metabolism
Cluster1	Human Diseases	Endocrine and metabolic disease	Insulin resistance
	Metabolism	Amino acid metabolism	Glycine, serine and threonine metabolism
	Metabolism	Lipid metabolism	Glycerophospholipid metabolism
	Environmental Information Processing	Membrane transport	ABC transporters
	Organismal Systems	Nervous system	Cholinergic synapse
	Organismal Systems	Digestive system	Bile secretion
	Human Diseases	Cancer: overview	Choline metabolism in cancer
	Metabolism	Nucleotide metabolism	Purine metabolism
Cluster2	Metabolism	Global and overview maps	Metabolic pathways
	Organismal Systems	Digestive system	Bile secretion
	Metabolism	Metabolism of cofactors and vitamins	Vitamin B6 metabolism
Cluster3	Metabolism	Global and overview maps	Metabolic pathways
	Metabolism	Lipid metabolism	Primary bile acid biosynthesis
	Organismal Systems	Digestive system	Bile secretion
	Metabolism	Carbohydrate metabolism	Citrate cycle (TCA cycle)
	Metabolism	Amino acid metabolism	Alanine, aspartate and glutamate metabolism
	Metabolism	Carbohydrate metabolism	Glyoxylate and dicarboxylate metabolism
	Metabolism	Global and overview maps	Carbon metabolism
	Metabolism	Global and overview maps	2-Oxocarboxylic acid metabolism
	Metabolism	Global and overview maps	Biosynthesis of amino acids
	Organismal Systems	Sensory system	Taste transduction
	Organismal Systems	Endocrine system	Glucagon signaling pathway
	Human Diseases	Cancer: overview	Central carbon metabolism in cancer
	Metabolism	Amino acid metabolism	Phenylalanine metabolism
