# Supplementary material for: Age-related alterations in metabolome and microbiome provide insights in dietary transition in giant pandas
Source: mSystems. 2023 Jun 5;8(3):e00252-23. doi: 10.1128/msystems.00252-23 (PMC10308887; doi:10.1128/msystems.00252-23)
Supplement: Table S4 — The information of significance modules. [file msystems.00252-23-s0008.xlsx]

## Sheet: Table S4
Table S4. The information of significance modules
Module	Correlation group	Correlation value	P	The number of metabolites in module	The number of DEMs in module	The name of DEMs in module
Blue	Cub	0.33	0.04	145	6	Docosahexaenoylglycine, Isomajdine, LEu-GlN-ARg, Bispyribac, R-2-hydroxystearic acid
Purple	Cub	0.34	0.03	54	5	2-O-methylguanosine, Hypoxanthine, N, N-dimethylguanosine, Pro-hyp, Hippuric acid
Yellow	Cub	0.34	0.03	121	10	Hydroxyquinoline, Alisol A 24-acetate, Arachidonoylserotonin, Atorvastatin, Captopril, respectively Disulfide, Etoposide, Guanidinosuccinic acid, Kynurenic acid, Lumichrome, 1,1 '- (1,8-dioxo-1,8-octanediyl) bis [glycyl-glycine
Cyan	Young	0.34	0.03	38	3	Acetylcarnitine, Brefeldin A, Flavonol base+ 4O, O-hex-dhex-pen
Grey	Adult	-0.38	0.02	120	14	1-O-hexadecyl-2-O - (2E-Butenoyl) -sn-glyceryl-3-phosphocholine, alpha-ethyltryptamine, ASP-his, and Chaulmoogric acid, Deoxycarnitine, Heptadecasphinganine, Pyridoxine, Scopoletin, 11beta-hydroxyprogesterone, 1, 2-dimyristoyl-sn-glycero-3-P Hosphate, 1-stearoyl-2-hydroxy-sn-glycero-3-phosphoethanolamine, Laminaritetraos, Ligustroflavone, 1-palmitoyl-2-Oleoyl-phos Phatidylglycerol
Brown	Old	0.41	0.01	126	28	Pseudouridine, Protoporphyrin ix, Pro-Glu, Phenylethylamine, Oligomycin a, Norcimifugin, N-fructosyl pyroglutamate, N-acetylglucosaminylasparagine, Methyl hexadecanoate, Methyl (1s)-7-hydroxy-7-methyl-1-[(2s,3r,4s,5s,6r)-3,4,5-trihydroxy-6-(hydroxymethyl)oxan-2-yl]oxy-4a,5,6,7a-tetrahydro-1h-cyclopenta[c]pyran-4-carboxylate, Lpe 18:2, Leukotriene d4 methyl ester, Hydromorphone-3-.beta.-d-glucuron…
