# Supplementary material for: Age-related alterations in metabolome and microbiome provide insights in dietary transition in giant pandas
Source: mSystems. 2023 Jun 5;8(3):e00252-23. doi: 10.1128/msystems.00252-23 (PMC10308887; doi:10.1128/msystems.00252-23)
Supplement: Table S5 — The metagenomics data summary information. [file msystems.00252-23-s0009.xlsx]

## Sheet: Table S5
Table S5. The metagenomics data summary information
Sample	Group	Raw Reads	Clean Reads	Effective Rate(%)	Error Rate(%)	Q20(%)	Q30(%)	GC Content(%)
Cub_1	Cub	46196854	45678903	99.36	0.02	97.47	93.67	40.17
Cub_2	Cub	38293711	28976533	99.67	0.02	97.64	94.08	46.48
Cub_3	Cub	41757703	38765274	99.75	0.02	95.84	94.88	43.9
Young_1	Young	50035619	41673456	99.24	0.02	96.32	92.59	43.23
Young_2	Young	53887965	47893456	99.36	0.02	96.39	91.71	39.94
Young_3	Young	57658977	52748596	99.46	0.02	97.07	92.27	38.33
Adult_1	Adult	32212351	30875244	99.37	0.02	97.53	95.1	40.32
Adult_2	Adult	30906603	23745677	99.41	0.02	97.52	95.04	45.1
Adult_3	Adult	36880214	24273556	99.55	0.02	97.24	95.21	48.04
Old_1	Old	40479271	39087356	99.51	0.02	97.34	95.37	45.23
Old_2	Old	36909369	32635478	99.39	0.02	96.66	94.75	40.81
Old_3	Old	38061971	23878746	99.38	0.02	96.63	94.67	42.65
