# Supplementary material for: Age-related alterations in metabolome and microbiome provide insights in dietary transition in giant pandas
Source: mSystems. 2023 Jun 5;8(3):e00252-23. doi: 10.1128/msystems.00252-23 (PMC10308887; doi:10.1128/msystems.00252-23)
Supplement: Table S6 — The correlation results of SDMs and different genera between any two compare groups at four age stages of giant panda. [file msystems.00252-23-s0010.xlsx]

## Sheet: Table S6
Table S6. The correlation results of DEMs and different genus between any two compare groups at four age stages of giant panda
metabolites	genus	Correlation	p-value	Significance	AdjPvalue
Taurodeoxycholic acid	Faecalibacterium	-0.33683	0.0253691	*	0.393564
Taurodeoxycholic acid	g_unclassified_f__Aerococcaceae	0.410321	0.00566813	**	0.0728899
Taurodeoxycholic acid	Bifidobacterium	0.42281	0.00424564	**	0.114411
3-oxostearic acid	Sarcina	0.40748	0.00604429	**	0.0503691
3-oxostearic acid	Weissella	0.607159	1.24349e-05	***	0.00124349
3-oxostearic acid	Campylobacter	-0.392019	0.00849414	**	0.169883
3-oxostearic acid	Lachnospiraceae_NK4A136_group	-0.368162	0.0139383	*	0.154565
3-oxostearic acid	Methylobacterium_Methylorubrum	-0.411259	0.00554853	**	0.0514356
(r)-2-hydroxystearic acid	Sarcina	0.510239	0.000402659	***	0.013422
(r)-2-hydroxystearic acid	Weissella	0.456921	0.00182147	**	0.0293217
(r)-2-hydroxystearic acid	Methylobacterium_Methylorubrum	-0.319096	0.0347507	*	0.146362
1-palmitoyl-sn-glycero-3-phosphocholine	g_unclassified_f__Dermatophilaceae	0.302909	0.0456457	*	0.50578
Methyl hexadecanoate	Sarcina	0.327095	0.030216	*	0.107914
Methyl hexadecanoate	Weissella	0.486687	0.00080829	***	0.0161658
Methyl hexadecanoate	Campylobacter	-0.453332	0.00199929	**	0.169883
Methyl hexadecanoate	Lachnospiraceae_NK4A136_group	-0.413485	0.0052734	**	0.154565
Methyl hexadecanoate	Methylobacterium_Methylorubrum	-0.486721	0.000807496	***	0.0281398
Choline	Staphylococcus	0.365435	0.0147173	*	0.142912
Choline	Mycobacterium	-0.333294	0.0270486	*	0.386409
Daidzein 4'-sulfate	Methylobacterium_Methylorubrum	-0.346097	0.0213753	*	0.112502
Daidzein 4'-sulfate	Clostridium_sensu_stricto_13	-0.358628	0.0168251	*	0.343864
Daidzein 4'-sulfate	Pediococcus	0.383355	0.0102096	*	0.340319
Daidzein 4'-sulfate	Cellulosilyticum	-0.328271	0.0295925	*	0.4241
1,7-dimethyluric acid	Lachnospiraceae_NK4A136_group	0.34663	0.0211629	*	0.154565
1,7-dimethyluric acid	Staphylococcus	-0.317864	0.0354964	*	0.16903
1,7-dimethyluric acid	Blautia	-0.324374	0.0317002	*	0.212206
1,7-dimethyluric acid	Ileibacterium	0.414229	0.00518406	**	0.213978
1,7-dimethyluric acid	g_unclassified_f__SC_I_84	-0.40177	0.00686607	**	0.120453
3-deoxo-3beta-acetoxydeoxydihydrogedunin	g_unclassified_f__Dermatophilaceae	0.337049	0.0252681	*	0.456599
3-deoxo-3beta-acetoxydeoxydihydrogedunin	Mycobacterium	0.317898	0.035476	*	0.390133
Captopril disulfide	g_unclassified_f__Aerococcaceae	0.504581	0.000478231	***	0.015941
Captopril disulfide	Thiobacillus	0.448189	0.00228083	**	0.0570209
Captopril disulfide	Bergeyella	0.327616	0.0299383	*	0.426351
Captopril disulfide	Ursidibacter	0.387116	0.00943161	**	0.409566
Captopril disulfide	Moraxella	0.441468	0.00270125	**	0.196257
Captopril disulfide	g_unclassified_f__Dethiobacteraceae	0.341448	0.0233073	*	0.332961
Emetine	Faecalibacterium	-0.356549	0.0175176	*	0.393564
Emetine	g_unclassified_f__Aerococcaceae	0.393388	0.0082473	**	0.0766113
Emetine	Bifidobacterium	0.409915	0.00572057	**	0.114411
Emetine	g_unclassified_f__Steroidobacteraceae	-0.314133	0.0378362	*	0.799177
Bispyribac	Lactobacillus	0.349221	0.0201542	*	0.423103
Bispyribac	g_unclassified_f__Aerococcaceae	0.508001	0.000431161	***	0.015941
Bispyribac	Thiobacillus	0.487997	0.000778561	***	0.0389281
Bispyribac	Acetobacter	-0.333166	0.0271109	*	0.701526
Bispyribac	Moraxella	0.395665	0.00785026	**	0.196257
Bispyribac	g_unclassified_f__Chromatiaceae	0.34772	0.0207334	*	0.597939
Bispyribac	Fusibacter	0.358936	0.0167246	*	0.61178
Bispyribac	Plantibacter	-0.370523	0.013292	*	0.523367
Bispyribac	g_unclassified_o__1_20	0.310607	0.0401618	*	0.608689
Bispyribac	g_unclassified_f__Dethiobacteraceae	0.356771	0.0174427	*	0.308393
Citrate	g_unclassified_f__Aerococcaceae	0.354266	0.018306	*	0.130757
Citrate	Thiobacillus	0.35226	0.0190228	*	0.200668
Citrate	Plantibacter	-0.306932	0.0427079	*	0.554239
Syringaresinol	Lachnospiraceae_NK4A136_group	0.357007	0.0173631	*	0.154565
Syringaresinol	Pediococcus	-0.426466	0.0038933	**	0.194665
Syringaresinol	Staphylococcus	-0.319701	0.0343894	*	0.16903
Syringaresinol	Ileibacterium	0.364918	0.014869	*	0.213978
4-hydroxybenzoate	Weissella	-0.314583	0.0375472	*	0.134097
4-hydroxybenzoate	Methylobacterium_Methylorubrum	0.342039	0.0230539	*	0.115269
4-hydroxybenzoate	Pediococcus	-0.347708	0.020738	*	0.402472
4-hydroxybenzoate	Acetobacter	-0.340527	0.0237069	*	0.701526
4-hydroxybenzoate	Bergeyella	0.301101	0.0470179	*	0.475605
4-hydroxybenzoate	Mycobacterium	0.303026	0.0455575	*	0.390133
2,3-dihydroxybenzoic acid	Acinetobacter	-0.320197	0.0340952	*	0.330931
2,3-dihydroxybenzoic acid	Clostridium_sensu_stricto_13	-0.397922	0.00747304	**	0.249101
2,3-dihydroxybenzoic acid	Cellulosilyticum	-0.392132	0.00847348	**	0.410283
2,3-dihydroxybenzoic acid	Cetobacterium	-0.348163	0.020561	*	0.80503
2,3-dihydroxybenzoic acid	Bosea	-0.363576	0.0152693	*	0.434343
2,3-dihydroxybenzoic acid	Pseudonocardia	-0.345935	0.0214405	*	0.321923
Apigenin	Sarcina	0.329095	0.029162	*	0.107914
Apigenin	Weissella	0.440698	0.00275346	**	0.0293217
Apigenin	Campylobacter	-0.366546	0.0143955	*	0.179943
Apigenin	Lachnospiraceae_NK4A136_group	-0.325804	0.030913	*	0.154565
Apigenin	Methylobacterium_Methylorubrum	-0.332519	0.027429	*	0.130614
Psoromic acid	Lactococcus	0.43938	0.00284503	**	0.284503
Psoromic acid	Faecalibacterium	-0.329749	0.0288241	*	0.393564
Psoromic acid	Psychrobacter	-0.543112	0.000139342	***	0.0139342
Psoromic acid	Clostridium_sensu_stricto_13	-0.343243	0.022545	*	0.343864
Psoromic acid	Pediococcus	0.473081	0.00118245	**	0.118245
Psoromic acid	Acetobacter	0.358261	0.0169459	*	0.701526
Psoromic acid	Bergeyella	-0.416595	0.00490889	**	0.245444
Psoromic acid	Mycobacterium	-0.361112	0.0160281	*	0.325543
Psoromic acid	Moraxella	-0.330786	0.028295	*	0.404214
Psoromic acid	Deinococcus	-0.360299	0.0162854	*	0.529606
Psoromic acid	Plantibacter	-0.304671	0.0443391	*	0.554239
Psoromic acid	Pseudonocardia	-0.303965	0.0448592	*	0.321923
Psoromic acid	g_unclassified_f__SC_I_84	-0.339836	0.0240108	*	0.164394
3(2'-chlorophenyl)-7-hydroxy-4-phenylcoumarin	Pseudonocardia	-0.341413	0.0233226	*	0.321923
3(2'-chlorophenyl)-7-hydroxy-4-phenylcoumarin	g_unclassified_f__SC_I_84	-0.353706	0.0185036	*	0.142335
Daidzein	Weissella	0.402539	0.00675004	**	0.0562503
Daidzein	Lachnospiraceae_NK4A136_group	-0.372962	0.0126518	*	0.154565
Daidzein	Methylobacterium_Methylorubrum	-0.449653	0.00219734	**	0.0439467
Hydroferulic acid	Campylobacter	-0.315156	0.0371826	*	0.288923
Hydroferulic acid	Pediococcus	-0.331027	0.0281731	*	0.402472
Hydroferulic acid	Mycobacterium	0.340205	0.0238482	*	0.386409
Hydroferulic acid	Plantibacter	0.360914	0.0160904	*	0.523367
Hydroferulic acid	Bosea	-0.34525	0.0217172	*	0.434343
Deoxycarnitine	Acinetobacter	-0.336889	0.0253416	*	0.330931
Deoxycarnitine	Psychrobacter	-0.412354	0.00541166	**	0.270583
Deoxycarnitine	Staphylococcus	-0.469145	0.00131622	**	0.065811
Deoxycarnitine	Blautia	-0.408517	0.00590449	**	0.11809
Deoxycarnitine	Deinococcus	-0.432595	0.00335982	**	0.335982
Deoxycarnitine	Peptostreptococcus	-0.308094	0.0418892	*	0.978015
Chenodeoxycholate	Lactobacillus	0.358739	0.0167887	*	0.423103
Chenodeoxycholate	Weissella	0.352883	0.0187977	*	0.0931986
Chenodeoxycholate	Campylobacter	-0.314563	0.0375599	*	0.288923
Flavone base + 3o, 2meo, o-guaiacylglycerol	Aeromonas	-0.343086	0.0226108	*	0.530453
Flavone base + 3o, 2meo, o-guaiacylglycerol	Mycobacterium	0.43092	0.00349881	**	0.174941
Flavone base + 3o, 2meo, o-guaiacylglycerol	Ileibacterium	0.377139	0.0116162	*	0.213978
Flavone base + 3o, 2meo, o-guaiacylglycerol	g_unclassified_f__Chromatiaceae	-0.452202	0.00205837	**	0.205837
Flavone base + 3o, 2meo, o-guaiacylglycerol	g_unclassified_o__1_20	-0.309335	0.0410287	*	0.608689
Flavone base + 3o, 2meo, o-guaiacylglycerol	g_unclassified_f__Dethiobacteraceae	-0.386448	0.00956588	**	0.308393
Taurochenodeoxycholic acid	Faecalibacterium	-0.323887	0.0319722	*	0.393564
Taurochenodeoxycholic acid	g_unclassified_f__Aerococcaceae	0.40907	0.00583119	**	0.0728899
Taurochenodeoxycholic acid	Bifidobacterium	0.41521	0.00506838	**	0.114411
Lumichrome	g_unclassified_f__Aerococcaceae	0.395223	0.00792601	**	0.0766113
Lumichrome	Thiobacillus	0.491744	0.000698882	***	0.0389281
Lumichrome	Ursidibacter	0.312916	0.0386256	*	0.471737
Lumichrome	Fusibacter	0.354131	0.0183534	*	0.61178
Lumichrome	g_unclassified_f__Dethiobacteraceae	0.407254	0.00607503	**	0.303751
1-oleoyl-sn-glycero-3-phosphocholine	Psychrobacter	0.345262	0.0217121	*	0.542803
1-oleoyl-sn-glycero-3-phosphocholine	g_unclassified_o__1_20	0.304106	0.0447548	*	0.608689
1-oleoyl-sn-glycero-3-phosphocholine	g_unclassified_f__SC_I_84	0.357255	0.01728	*	0.142335
Lpe 18:2	Staphylococcus	0.303786	0.0449918	*	0.195616
Lpe 18:2	Blautia	0.324139	0.0318309	*	0.212206
Lpe 18:2	Bifidobacterium	0.346464	0.0212289	*	0.320685
Pyridoxine	Sarcina	-0.476455	0.00107757	**	0.0269394
Pyridoxine	Acinetobacter	-0.335702	0.025895	*	0.330931
Pyridoxine	Psychrobacter	-0.377745	0.0114722	*	0.382406
Pyridoxine	Paeniglutamicibacter	-0.367928	0.0140037	*	0.446197
Pyridoxine	Clostridium_sensu_stricto_13	-0.425705	0.00396449	**	0.249101
Pyridoxine	Cellulosilyticum	-0.337679	0.0249792	*	0.4241
Pyridoxine	Brachybacterium	-0.318835	0.0349077	*	0.808634
Pyridoxine	Staphylococcus	-0.40977	0.00573948	**	0.122758
Pyridoxine	g_unclassified_f__Dermatophilaceae	-0.386637	0.00952761	**	0.42156
Pyridoxine	g_unclassified_f__Moraxellaceae	-0.386125	0.0096314	**	0.397539
Pyridoxine	Bergeyella	0.320175	0.0341081	*	0.426351
Pyridoxine	Blautia	-0.359642	0.0164958	*	0.126891
Chaulmoogric acid	Sarcina	0.417926	0.0047597	**	0.047597
Chaulmoogric acid	Weissella	0.523365	0.00026702	***	0.013351
Chaulmoogric acid	Campylobacter	-0.411791	0.00548169	**	0.169883
Chaulmoogric acid	Methylobacterium_Methylorubrum	-0.377859	0.0114453	*	0.0877176
Chaulmoogric acid	Mycobacterium	-0.302851	0.0456887	*	0.390133
Eicosenoic acid	Sarcina	0.3754	0.0120382	*	0.0721164
Eicosenoic acid	Weissella	0.499454	0.000557469	***	0.0148986
Eicosenoic acid	Lachnospiraceae_NK4A136_group	-0.344159	0.022164	*	0.154565
Eicosenoic acid	Methylobacterium_Methylorubrum	-0.3635	0.0152924	*	0.0899553
Binapacryl	Weissella	-0.333345	0.0270237	*	0.112286
Binapacryl	Blautia	-0.365273	0.0147648	*	0.126891
Binapacryl	Ileibacterium	0.367738	0.0140568	*	0.213978
Deoxyrhapontin	Staphylococcus	-0.353018	0.0187494	*	0.142912
Deoxyrhapontin	g_unclassified_f__SC_I_84	-0.338384	0.024659	*	0.164394
Pro-pro	Acinetobacter	-0.386299	0.00959608	**	0.319869
Pro-pro	g_unclassified_f__Aerococcaceae	0.33825	0.0247196	*	0.164797
Pro-pro	Ursidibacter	0.308823	0.0413821	*	0.471737
DL-Glutamic acid	Sarcina	0.332133	0.0276199	*	0.10623
DL-Glutamic acid	g_unclassified_f__Aerococcaceae	0.370448	0.0133122	*	0.102401
DL-Glutamic acid	Methylobacterium_Methylorubrum	-0.312931	0.0386158	*	0.154463
16.alpha.-hydroxyestrone	Lactococcus	0.393	0.00831659	**	0.388618
16.alpha.-hydroxyestrone	Blautia	0.360033	0.0163703	*	0.126891
16.alpha.-hydroxyestrone	Moraxella	-0.343468	0.0224506	*	0.404214
16.alpha.-hydroxyestrone	g_unclassified_f__Steroidobacteraceae	-0.310907	0.0399588	*	0.799177
16.alpha.-hydroxyestrone	g_unclassified_f__Dethiobacteraceae	0.30032	0.0476211	*	0.421675
Heptadecasphinganine	g_unclassified_f__Steroidobacteraceae	0.323808	0.0320162	*	0.799177
Phenylethylamine	Methylobacterium_Methylorubrum	-0.328539	0.0294521	*	0.133873
Phenylethylamine	Acetobacter	0.308156	0.0418458	*	0.701526
Phenylethylamine	Mycobacterium	-0.45104	0.00212072	**	0.174941
Phenylethylamine	Deinococcus	-0.313165	0.0384633	*	0.529606
Phloroglucinolcarboxylic acid	g_unclassified_f__Aerococcaceae	0.316979	0.0360405	*	0.225253
Phloroglucinolcarboxylic acid	Cetobacterium	-0.39907	0.00728727	**	0.728727
Phloroglucinolcarboxylic acid	Aeromonas	-0.320166	0.0341135	*	0.530453
Phloroglucinolcarboxylic acid	Ursidibacter	0.314963	0.0373048	*	0.471737
Phloroglucinolcarboxylic acid	Pseudonocardia	-0.373067	0.0126248	*	0.321923
Phloroglucinolcarboxylic acid	g_unclassified_f__SC_I_84	-0.381448	0.0106247	*	0.120453
decahydro-1h-cyclopenta[a]phenanthren-6-one	Faecalibacterium	-0.301274	0.0468851	*	0.393564
decahydro-1h-cyclopenta[a]phenanthren-6-one	Clostridium_sensu_stricto_13	-0.344681	0.0219489	*	0.343864
decahydro-1h-cyclopenta[a]phenanthren-6-one	Brachybacterium	-0.313047	0.0385404	*	0.808634
decahydro-1h-cyclopenta[a]phenanthren-6-one	Staphylococcus	-0.547846	0.0001185	***	0.01185
decahydro-1h-cyclopenta[a]phenanthren-6-one	Deinococcus	-0.389241	0.00901491	**	0.450745
decahydro-1h-cyclopenta[a]phenanthren-6-one	Bosea	-0.495646	0.00062373	***	0.062373
decahydro-1h-cyclopenta[a]phenanthren-6-one	g_unclassified_f__SC_I_84	-0.297739	0.0496586	*	0.218352
Uracil	Sarcina	0.517351	0.000322978	***	0.013422
Uracil	Lactobacillus	0.332581	0.0273981	*	0.423103
Uracil	Methylobacterium_Methylorubrum	-0.300367	0.0475844	*	0.176238
Uracil	Thiobacillus	0.34945	0.0200668	*	0.200668
Tauroursodeoxycholic acid	Faecalibacterium	-0.356626	0.0174918	*	0.393564
Tauroursodeoxycholic acid	g_unclassified_f__Aerococcaceae	0.392387	0.00842724	**	0.0766113
Tauroursodeoxycholic acid	Bifidobacterium	0.412819	0.00535443	**	0.114411
Tauroursodeoxycholic acid	g_unclassified_f__Steroidobacteraceae	-0.321228	0.0334906	*	0.799177
Tauroursodeoxycholic acid	g_unclassified_o__1_20	-0.301139	0.046989	*	0.608689
3,4'-dihydroxypropiophenone	Sarcina	-0.450895	0.00212866	**	0.0417429
3,4'-dihydroxypropiophenone	Weissella	-0.379898	0.0109727	*	0.0783762
3,4'-dihydroxypropiophenone	Lachnospiraceae_NK4A136_group	0.298059	0.0494023	*	0.214793
3,4'-dihydroxypropiophenone	Psychrobacter	-0.318095	0.035356	*	0.563339
3,4'-dihydroxypropiophenone	Ileibacterium	0.297404	0.0499283	*	0.312052
Acridine orange	Lachnospiraceae_NK4A136_group	-0.328627	0.0294058	*	0.154565
Acridine orange	Methylobacterium_Methylorubrum	-0.318472	0.035127	*	0.146362
Acridine orange	Cellulosilyticum	-0.307353	0.04241	*	0.4241
Acridine orange	g_unclassified_f__Moraxellaceae	-0.300175	0.0477336	*	0.401319
Acridine orange	Bifidobacterium	0.343475	0.0224479	*	0.320685
Goitrin	Sarcina	0.310648	0.040134	*	0.129465
Goitrin	g_unclassified_f__Aerococcaceae	0.304133	0.0447349	*	0.249212
Goitrin	Pseudonocardia	-0.32177	0.0331762	*	0.321923
Apiole	Lachnospiraceae_NK4A136_group	0.329404	0.0290021	*	0.154565
Apiole	Pediococcus	-0.305054	0.0440596	*	0.460497
Apiole	Ileibacterium	0.343297	0.0225224	*	0.250249
Apiole	Bosea	-0.348206	0.0205445	*	0.434343
Apiole	g_unclassified_f__SC_I_84	-0.312094	0.039167	*	0.217594
Salicylic acid	Weissella	-0.331229	0.0280714	*	0.112286
Salicylic acid	Lachnospiraceae_NK4A136_group	0.32898	0.0292217	*	0.154565
Salicylic acid	Faecalibacterium	-0.347946	0.0206453	*	0.393564
Salicylic acid	Psychrobacter	-0.317504	0.035717	*	0.563339
Salicylic acid	Paeniglutamicibacter	-0.33543	0.0260233	*	0.446197
Salicylic acid	Brachybacterium	-0.319071	0.0347657	*	0.808634
Salicylic acid	Blautia	-0.384588	0.00994866	**	0.126891
Salicylic acid	Ileibacterium	0.402863	0.00670174	**	0.213978
Salicylic acid	Bosea	-0.303749	0.0450192	*	0.518
Salicylic acid	g_unclassified_f__SC_I_84	-0.373545	0.0125027	*	0.125027
Benzeneheptanol, 3-hydroxy-4-[(1r,3s)-3-hydroxycyclohexyl]-.eta.,.eta.-dimethyl-, rel-	Sarcina	0.322279	0.0328832	*	0.11339
Benzeneheptanol, 3-hydroxy-4-[(1r,3s)-3-hydroxycyclohexyl]-.eta.,.eta.-dimethyl-, rel-	Weissella	0.4383	0.00292198	**	0.0293217
Benzeneheptanol, 3-hydroxy-4-[(1r,3s)-3-hydroxycyclohexyl]-.eta.,.eta.-dimethyl-, rel-	Campylobacter	-0.420306	0.00450279	**	0.169883
Benzeneheptanol, 3-hydroxy-4-[(1r,3s)-3-hydroxycyclohexyl]-.eta.,.eta.-dimethyl-, rel-	Lachnospiraceae_NK4A136_group	-0.355384	0.0179164	*	0.154565
Benzeneheptanol, 3-hydroxy-4-[(1r,3s)-3-hydroxycyclohexyl]-.eta.,.eta.-dimethyl-, rel-	Methylobacterium_Methylorubrum	-0.470958	0.00125304	**	0.0313259
Benzeneheptanol, 3-hydroxy-4-[(1r,3s)-3-hydroxycyclohexyl]-.eta.,.eta.-dimethyl-, rel-	g_unclassified_f__Dermatophilaceae	-0.323905	0.031962	*	0.456599
1-palmitoyl-2-oleoyl-phosphatidylglycerol	Weissella	-0.328972	0.029226	*	0.112408
1-palmitoyl-2-oleoyl-phosphatidylglycerol	Lachnospiraceae_NK4A136_group	0.332087	0.0276429	*	0.154565
Oleic acid methyl ester	Acinetobacter	-0.492537	0.000682988	***	0.0682988
Oleic acid methyl ester	Lachnospiraceae_NK4A136_group	-0.347194	0.0209395	*	0.154565
Oleic acid methyl ester	Paeniglutamicibacter	-0.312258	0.0390584	*	0.446197
Oleic acid methyl ester	Methylobacterium_Methylorubrum	-0.423199	0.00420696	**	0.0514356
Oleic acid methyl ester	g_unclassified_f__Moraxellaceae	-0.314884	0.0373555	*	0.401319
Oleic acid methyl ester	Blautia	-0.299897	0.04795	*	0.23975
Oleic acid methyl ester	Deinococcus	-0.303832	0.0449572	*	0.529606
Wogonin	Weissella	0.405502	0.00631875	**	0.0562503
Wogonin	Lachnospiraceae_NK4A136_group	-0.465585	0.00144863	**	0.144863
Wogonin	Methylobacterium_Methylorubrum	-0.496398	0.000610113	***	0.0281398
Wogonin	Pediococcus	0.335064	0.0261965	*	0.402472
Wogonin	Aeromonas	-0.317331	0.0358235	*	0.530453
Wogonin	g_unclassified_f__Steroidobacteraceae	-0.31252	0.0388857	*	0.799177
Wogonin	g_unclassified_o__1_20	-0.305802	0.0435173	*	0.608689
Wogonin	Altererythrobacter	-0.301777	0.0465007	*	0.981752
Desferrioxamine	Sarcina	-0.407554	0.00603422	**	0.0503691
Desferrioxamine	Lactobacillus	-0.327011	0.0302608	*	0.423103
Desferrioxamine	Lactococcus	-0.335856	0.0258228	*	0.478408
Desferrioxamine	Acinetobacter	-0.314559	0.0375628	*	0.330931
Desferrioxamine	Staphylococcus	-0.419039	0.00463802	**	0.122758
Desferrioxamine	g_unclassified_f__Moraxellaceae	-0.32579	0.0309204	*	0.397539
Desferrioxamine	Blautia	-0.30021	0.0477064	*	0.23975
Desferrioxamine	Ileibacterium	0.31424	0.0377673	*	0.312052
Desferrioxamine	Pseudonocardia	-0.346076	0.0213838	*	0.321923
Desferrioxamine	g_unclassified_f__SC_I_84	-0.386932	0.0094684	**	0.120453
Fahfa 36:2	Sarcina	0.424223	0.0041063	**	0.0456256
Fahfa 36:2	Weissella	0.497196	0.000595942	***	0.0148986
Fahfa 36:2	Glutamicibacter	0.349613	0.0200053	*	0.617193
Fahfa 36:2	Mycobacterium	-0.301364	0.046816	*	0.390133
benzofuran-4,5-diol	Sarcina	0.441189	0.00272004	**	0.0417429
benzofuran-4,5-diol	Campylobacter	-0.349218	0.0201551	*	0.201551
benzofuran-4,5-diol	Bifidobacterium	0.318111	0.0353459	*	0.406373
benzofuran-4,5-diol	Deinococcus	-0.304423	0.0445214	*	0.529606
D-psicose	Acinetobacter	-0.448914	0.00223917	**	0.111958
D-psicose	Lachnospiraceae_NK4A136_group	-0.345782	0.0215018	*	0.154565
D-psicose	Faecalibacterium	-0.317263	0.0358654	*	0.393564
D-psicose	Paeniglutamicibacter	-0.321725	0.0332025	*	0.446197
D-psicose	Methylobacterium_Methylorubrum	-0.364826	0.0148961	*	0.0899553
D-psicose	Clostridium_sensu_stricto_13	-0.400357	0.0070838	**	0.249101
D-psicose	Cellulosilyticum	-0.331149	0.0281119	*	0.4241
D-psicose	g_unclassified_f__Dermatophilaceae	-0.330392	0.0284954	*	0.456599
D-psicose	g_unclassified_f__Moraxellaceae	-0.341699	0.0231994	*	0.397539
D-psicose	Blautia	-0.30326	0.0453829	*	0.23975
D-psicose	Exiguobacterium	-0.300432	0.0475341	*	0.723429
Oligomycin a	Sarcina	0.549653	0.000111323	***	0.0111323
Oligomycin a	Acinetobacter	0.333254	0.027068	*	0.330931
Oligomycin a	Glutamicibacter	0.366883	0.0142991	*	0.617193
Oligomycin a	Brachybacterium	0.330294	0.0285453	*	0.808634
Oligomycin a	g_unclassified_f__Dermatophilaceae	0.344986	0.0218243	*	0.456599
Leukotriene d4 methyl ester	Weissella	0.314865	0.0373672	*	0.134097
Leukotriene d4 methyl ester	Lachnospiraceae_NK4A136_group	-0.301942	0.0463755	*	0.214793
Leukotriene d4 methyl ester	Methylobacterium_Methylorubrum	-0.427647	0.00378513	**	0.0514356
Leukotriene d4 methyl ester	Pediococcus	0.306044	0.0433428	*	0.460497
L-pyroglutamic acid	Acinetobacter	-0.301873	0.0464282	*	0.330931
L-pyroglutamic acid	Lachnospiraceae_NK4A136_group	-0.398095	0.00744492	**	0.154565
L-pyroglutamic acid	Paeniglutamicibacter	-0.335006	0.0262241	*	0.446197
L-pyroglutamic acid	Methylobacterium_Methylorubrum	-0.485161	0.000844193	***	0.0281398
L-pyroglutamic acid	g_unclassified_f__Dermatophilaceae	-0.308371	0.0416957	*	0.50578
L-pyroglutamic acid	Exiguobacterium	-0.298878	0.0487513	*	0.723429
11beta-hydroxyprogesterone	Aeromonas	0.321229	0.0334898	*	0.530453
11beta-hydroxyprogesterone	Blautia	0.371685	0.0129837	*	0.126891
Leu-Gly-Leu	Faecalibacterium	-0.398044	0.00745314	**	0.393564
Leu-Gly-Leu	Bifidobacterium	0.303081	0.0455166	*	0.406373
Leu-Gly-Leu	Bosea	-0.301975	0.0463502	*	0.518
Benzeneethanamine, 3,5-dimethoxy-.alpha.-methyl-4-propoxy-	Lactobacillus	0.329126	0.0291458	*	0.423103
Benzeneethanamine, 3,5-dimethoxy-.alpha.-methyl-4-propoxy-	Weissella	0.371645	0.0129941	*	0.0812133
Benzeneethanamine, 3,5-dimethoxy-.alpha.-methyl-4-propoxy-	Lachnospiraceae_NK4A136_group	-0.406637	0.00615997	**	0.154565
Benzeneethanamine, 3,5-dimethoxy-.alpha.-methyl-4-propoxy-	Paeniglutamicibacter	-0.307878	0.0420404	*	0.446197
Benzeneethanamine, 3,5-dimethoxy-.alpha.-methyl-4-propoxy-	Methylobacterium_Methylorubrum	-0.397134	0.00760295	**	0.0633579
Benzeneethanamine, 3,5-dimethoxy-.alpha.-methyl-4-propoxy-	Cellulosilyticum	-0.308128	0.0418655	*	0.4241
Benzeneethanamine, 3,5-dimethoxy-.alpha.-methyl-4-propoxy-	Fusibacter	0.29803	0.0494258	*	0.744223
(-)-deguelin	Lachnospiraceae_NK4A136_group	0.376633	0.0117376	*	0.154565
(-)-deguelin	Pediococcus	-0.332551	0.0274131	*	0.402472
(-)-deguelin	Staphylococcus	-0.33308	0.0271532	*	0.142912
(-)-deguelin	Blautia	-0.303964	0.04486	*	0.23975
(-)-deguelin	g_unclassified_f__SC_I_84	-0.359674	0.0164855	*	0.142335
5,7-dimethoxycoumarin	Sarcina	-0.356063	0.0176831	*	0.084205
5,7-dimethoxycoumarin	Weissella	-0.355846	0.0177574	*	0.0931986
5,7-dimethoxycoumarin	Blautia	-0.299897	0.04795	*	0.23975
5,7-dimethoxycoumarin	Mycobacterium	0.306001	0.0433741	*	0.390133
Syringic acid	Sarcina	-0.336726	0.0254171	*	0.105905
Syringic acid	Lactococcus	-0.302191	0.0461865	*	0.478408
Syringic acid	Staphylococcus	-0.406797	0.00613789	**	0.122758
Syringic acid	Blautia	-0.377941	0.0114259	*	0.126891
Syringic acid	Ileibacterium	0.298515	0.0490388	*	0.312052
Syringic acid	Bosea	-0.386041	0.0096485	**	0.434343
Syringic acid	Pseudonocardia	-0.362186	0.0156936	*	0.321923
Syringic acid	g_unclassified_f__SC_I_84	-0.388384	0.00918108	**	0.120453
Eriodictyol	Campylobacter	-0.34248	0.0228664	*	0.207877
Eriodictyol	Glutamicibacter	-0.33832	0.0246877	*	0.617193
Eriodictyol	g_unclassified_f__SC_I_84	-0.302739	0.045773	*	0.217967
N-.alpha.-(tert-butoxycarbonyl)-l-histidine	Sarcina	0.340505	0.0237168	*	0.105905
N-.alpha.-(tert-butoxycarbonyl)-l-histidine	g_unclassified_f__Aerococcaceae	0.303966	0.0448582	*	0.249212
N-.alpha.-(tert-butoxycarbonyl)-l-histidine	Methylobacterium_Methylorubrum	-0.349843	0.0199181	*	0.110656
N-.alpha.-(tert-butoxycarbonyl)-l-histidine	Moraxella	0.309719	0.0407651	*	0.452946
Gln-val	Sarcina	0.390365	0.00880091	**	0.0586727
Gln-val	Lactobacillus	0.320384	0.0339852	*	0.423103
Gln-val	Cellulosilyticum	-0.321188	0.0335141	*	0.4241
Gln-val	Staphylococcus	0.339638	0.024098	*	0.142912
Gln-val	Bifidobacterium	0.45808	0.00176712	**	0.114411
Pro-Glu	Weissella	0.441263	0.00271507	**	0.0293217
Pro-Glu	Acinetobacter	-0.325168	0.0312611	*	0.330931
Pro-Glu	g_unclassified_f__Moraxellaceae	-0.304678	0.0443346	*	0.401319
Pro-Glu	Exiguobacterium	-0.310607	0.0401618	*	0.723429
Sinapoylhexoside	Ursidibacter	0.364088	0.0151155	*	0.409566
Sinapoylhexoside	Ileibacterium	0.321077	0.0335788	*	0.312052
Sinapoylhexoside	Pseudonocardia	-0.33576	0.0258678	*	0.321923
Sinapoylhexoside	g_unclassified_f__SC_I_84	-0.38048	0.0108408	*	0.120453
Etoposide	Sarcina	-0.393403	0.00824457	**	0.0586727
Etoposide	Weissella	-0.371998	0.0129017	*	0.0812133
Etoposide	Staphylococcus	-0.373917	0.0124083	*	0.142912
Etoposide	Blautia	-0.374109	0.0123598	*	0.126891
Ligustroflavone	Sarcina	-0.37251	0.0127683	*	0.0721164
Ligustroflavone	Lactococcus	-0.376962	0.0116585	*	0.388618
Ligustroflavone	Staphylococcus	-0.345934	0.0214406	*	0.142912
Ligustroflavone	g_unclassified_f__Moraxellaceae	-0.3429	0.022689	*	0.397539
Ligustroflavone	Aeromonas	-0.409836	0.00573082	**	0.530453
Ligustroflavone	Blautia	-0.487108	0.000798621	***	0.0266207
Ligustroflavone	g_unclassified_f__SC_I_84	-0.325481	0.0310893	*	0.182878
3,4-methylenedioxy-.alpha.-pyrrolidinobutyrophenone	Sarcina	-0.316204	0.0365222	*	0.121741
3,4-methylenedioxy-.alpha.-pyrrolidinobutyrophenone	Faecalibacterium	-0.298914	0.0487227	*	0.393564
3,4-methylenedioxy-.alpha.-pyrrolidinobutyrophenone	Staphylococcus	-0.335266	0.0261009	*	0.142912
3,4-methylenedioxy-.alpha.-pyrrolidinobutyrophenone	Ileibacterium	0.366371	0.0144458	*	0.213978
3,4-methylenedioxy-.alpha.-pyrrolidinobutyrophenone	g_unclassified_f__SC_I_84	-0.325481	0.0310893	*	0.182878
His-Leu	Weissella	0.361206	0.0159985	*	0.0888808
His-Leu	Acinetobacter	-0.354175	0.0183378	*	0.330931
His-Leu	Lachnospiraceae_NK4A136_group	-0.35729	0.0172683	*	0.154565
His-Leu	Methylobacterium_Methylorubrum	-0.365607	0.0146671	*	0.0899553
His-Leu	Cellulosilyticum	-0.374313	0.0123085	*	0.410283
His-Leu	g_unclassified_f__Moraxellaceae	-0.363912	0.0151682	*	0.397539
Pseudouridine	Lactobacillus	0.424804	0.00405016	**	0.405016
Pseudouridine	Staphylococcus	0.34987	0.0199081	*	0.142912
Pseudouridine	g_unclassified_f__Chromatiaceae	0.352708	0.0188609	*	0.597939
Pseudouridine	Plantibacter	-0.347207	0.0209347	*	0.523367
His-ser	Sarcina	-0.364287	0.0150562	*	0.0792434
His-ser	Cellulosilyticum	-0.388259	0.00920548	**	0.410283
His-ser	g_unclassified_f__Dermatophilaceae	-0.431703	0.00343328	**	0.343328
His-ser	g_unclassified_f__Moraxellaceae	-0.385125	0.00983691	**	0.397539
His-ser	Blautia	-0.439641	0.00282669	**	0.0706673
Hypoxanthine	Sarcina	0.332652	0.0273635	*	0.10623
Hypoxanthine	g_unclassified_f__Aerococcaceae	0.5578	8.36172e-05	***	0.00836172
Hypoxanthine	Thiobacillus	0.45701	0.00181728	**	0.0570209
Hypoxanthine	Staphylococcus	0.398314	0.00740915	**	0.123486
Hypoxanthine	Ursidibacter	0.332873	0.0272544	*	0.471737
Hypoxanthine	g_unclassified_f__Dethiobacteraceae	0.353706	0.0185036	*	0.308393
Protoporphyrin ix	g_unclassified_f__Aerococcaceae	0.452112	0.00206315	**	0.041263
Protoporphyrin ix	Thiobacillus	0.393473	0.00823209	**	0.102901
Protoporphyrin ix	Moraxella	0.33173	0.0278207	*	0.404214
Glu-Leu	Bifidobacterium	0.303423	0.0452616	*	0.406373
Soyasaponin i	Weissella	0.396544	0.00770145	**	0.0592419
Soyasaponin i	Lachnospiraceae_NK4A136_group	-0.300036	0.047842	*	0.214793
Soyasaponin i	Methylobacterium_Methylorubrum	-0.4104	0.00565792	**	0.0514356
(3,4-dimethoxyphenyl)prop-2-enoate	Sarcina	-0.428372	0.00371997	**	0.0456256
(3,4-dimethoxyphenyl)prop-2-enoate	Lactococcus	-0.36143	0.0159285	*	0.398212
(3,4-dimethoxyphenyl)prop-2-enoate	Paeniglutamicibacter	-0.333452	0.0269716	*	0.446197
(3,4-dimethoxyphenyl)prop-2-enoate	Staphylococcus	-0.30536	0.0438373	*	0.195616
(3,4-dimethoxyphenyl)prop-2-enoate	g_unclassified_f__Moraxellaceae	-0.324189	0.0318032	*	0.397539
(3,4-dimethoxyphenyl)prop-2-enoate	Bergeyella	0.341241	0.0233968	*	0.389947
(3,4-dimethoxyphenyl)prop-2-enoate	Blautia	-0.498369	0.000575667	***	0.0266207
(3,4-dimethoxyphenyl)prop-2-enoate	Moraxella	0.310034	0.0405505	*	0.452946
(3,4-dimethoxyphenyl)prop-2-enoate	Ileibacterium	0.357739	0.0171183	*	0.213978
(3,4-dimethoxyphenyl)prop-2-enoate	g_unclassified_f__Chromatiaceae	-0.323166	0.032378	*	0.597939
(3,4-dimethoxyphenyl)prop-2-enoate	g_unclassified_f__Dethiobacteraceae	-0.299352	0.0483771	*	0.421675
(3,4-dimethoxyphenyl)prop-2-enoate	g_unclassified_f__SC_I_84	-0.402254	0.00679285	**	0.120453
Docosahexaenoylglycine	Sarcina	0.393255	0.00827098	**	0.0586727
Docosahexaenoylglycine	Plantibacter	-0.323749	0.0320495	*	0.554239
Smiglaside c (not validated) + 1acetyl	Sarcina	-0.4383	0.002922	**	0.0417429
Smiglaside c (not validated) + 1acetyl	Clostridium_sensu_stricto_13	-0.339701	0.0240705	*	0.343864
Smiglaside c (not validated) + 1acetyl	Cellulosilyticum	-0.316318	0.0364512	*	0.4241
Smiglaside c (not validated) + 1acetyl	Aeromonas	-0.302681	0.0458167	*	0.530453
Smiglaside c (not validated) + 1acetyl	Blautia	-0.493912	0.00065619	***	0.0266207
Smiglaside c (not validated) + 1acetyl	Ileibacterium	0.362354	0.0156417	*	0.213978
Smiglaside c (not validated) + 1acetyl	Pseudonocardia	-0.387198	0.00941508	**	0.321923
Smiglaside c (not validated) + 1acetyl	g_unclassified_f__SC_I_84	-0.40177	0.00686607	**	0.120453
Leu-Glu	g_unclassified_f__Moraxellaceae	-0.330092	0.0286481	*	0.397539
Leu-Glu	Exiguobacterium	-0.300149	0.0477536	*	0.723429
Brefeldin a	Sarcina	-0.307832	0.0420725	*	0.131476
Brefeldin a	Psychrobacter	-0.307346	0.042415	*	0.563339
Brefeldin a	Glutamicibacter	-0.367104	0.0142361	*	0.617193
Brefeldin a	Staphylococcus	-0.340688	0.0236369	*	0.142912
Brefeldin a	Bergeyella	0.355494	0.0178783	*	0.357566
Brefeldin a	Ursidibacter	0.377393	0.0115556	*	0.409566
Brefeldin a	Ileibacterium	0.301933	0.0463819	*	0.312052
Brefeldin a	Pseudonocardia	-0.43581	0.00310649	**	0.310649
Brefeldin a	g_unclassified_f__SC_I_84	-0.414674	0.00513136	**	0.120453
Soyasaponin bb	Weissella	0.438159	0.00293217	**	0.0293217
Soyasaponin bb	Lachnospiraceae_NK4A136_group	-0.339782	0.0240346	*	0.154565
Soyasaponin bb	Methylobacterium_Methylorubrum	-0.441459	0.0027018	**	0.04503
Acetylcarnitine	Campylobacter	0.35492	0.018077	*	0.200856
Acetylcarnitine	Faecalibacterium	0.301731	0.0465361	*	0.393564
Acetylcarnitine	g_unclassified_f__Aerococcaceae	0.492485	0.000684008	***	0.0171002
Acetylcarnitine	Thiobacillus	0.402762	0.00671682	**	0.0959545
Acetylcarnitine	Staphylococcus	0.388958	0.00906952	**	0.129565
Acetylcarnitine	Bergeyella	0.380437	0.0108505	*	0.357566
Acetylcarnitine	Moraxella	0.396713	0.00767313	**	0.196257
Acetylcarnitine	Deinococcus	0.327931	0.0297717	*	0.529606
Glycodeoxycholic acid	Lactobacillus	0.334697	0.0263717	*	0.423103
Glycodeoxycholic acid	Weissella	0.350767	0.0195717	*	0.0931986
Glycodeoxycholic acid	Campylobacter	-0.370471	0.0133062	*	0.179943
Glycodeoxycholic acid	Methylobacterium_Methylorubrum	-0.374425	0.0122805	*	0.0877176
Glycodeoxycholic acid	Deinococcus	-0.336318	0.0256066	*	0.529606
Propylthiouracil n-.beta.-d-glucuronide	Weissella	-0.33137	0.0280006	*	0.112286
Propylthiouracil n-.beta.-d-glucuronide	Psychrobacter	-0.303684	0.0450671	*	0.563339
Propylthiouracil n-.beta.-d-glucuronide	Paeniglutamicibacter	-0.311269	0.0397161	*	0.446197
Propylthiouracil n-.beta.-d-glucuronide	Staphylococcus	-0.33308	0.0271532	*	0.142912
Propylthiouracil n-.beta.-d-glucuronide	g_unclassified_f__SC_I_84	-0.415641	0.00501822	**	0.120453
Azadirachtin b	Lactobacillus	-0.313756	0.0380793	*	0.423103
Azadirachtin b	Staphylococcus	-0.355116	0.0180089	*	0.142912
Azadirachtin b	Mycobacterium	0.407738	0.00600915	**	0.200305
Azadirachtin b	Fusibacter	-0.411646	0.00549984	**	0.549984
Azadirachtin b	Plantibacter	0.353425	0.0186039	*	0.523367
Azadirachtin b	g_unclassified_f__Dethiobacteraceae	-0.354835	0.0181066	*	0.308393
Guanidinosuccinic acid	Methylobacterium_Methylorubrum	-0.306064	0.0433286	*	0.166649
N-acetylsphingosine	Sarcina	0.356359	0.0175821	*	0.084205
N-acetylsphingosine	Weissella	0.362687	0.0155394	*	0.0888808
N-acetylsphingosine	Blautia	0.396396	0.00772629	**	0.126891
N-acetylsphingosine	Ileibacterium	-0.303643	0.0450979	*	0.312052
1-piperazinecarboxylic acid	g_unclassified_f__Dermatophilaceae	-0.372981	0.0126468	*	0.42156
1-piperazinecarboxylic acid	Aeromonas	-0.3269	0.0303202	*	0.530453
1-piperazinecarboxylic acid	g_unclassified_f__SC_I_84	-0.304675	0.0443368	*	0.217967
1,2-dimyristoyl-sn-glycero-3-phosphate	Sarcina	0.371696	0.012981	*	0.0721164
1,2-dimyristoyl-sn-glycero-3-phosphate	g_unclassified_f__Aerococcaceae	0.377539	0.011521	*	0.0960084
1,2-dimyristoyl-sn-glycero-3-phosphate	Thiobacillus	0.437496	0.00298049	**	0.0596099
1,2-dimyristoyl-sn-glycero-3-phosphate	Staphylococcus	0.352668	0.0188753	*	0.142912
1,2-dimyristoyl-sn-glycero-3-phosphate	Plantibacter	-0.313292	0.0383807	*	0.554239
Atorvastatin	Campylobacter	0.399869	0.00716051	**	0.169883
Atorvastatin	g_unclassified_f__Aerococcaceae	0.411239	0.00555108	**	0.0728899
Atorvastatin	Thiobacillus	0.428051	0.00374867	**	0.0624778
Atorvastatin	Bergeyella	0.366184	0.0144996	*	0.357566
Atorvastatin	Ursidibacter	0.359995	0.0163827	*	0.409566
Atorvastatin	Moraxella	0.404155	0.00651183	**	0.196257
Atorvastatin	g_unclassified_f__Dethiobacteraceae	0.415157	0.00507451	**	0.303751
oxane-3,4,5-triol	Sarcina	-0.337689	0.0249743	*	0.105905
oxane-3,4,5-triol	Weissella	-0.339482	0.0241675	*	0.109852
oxane-3,4,5-triol	Campylobacter	0.377357	0.0115641	*	0.179943
oxane-3,4,5-triol	Methylobacterium_Methylorubrum	0.412585	0.00538308	**	0.0514356
oxane-3,4,5-triol	Bergeyella	0.49897	0.000565512	***	0.0565512
oxane-3,4,5-triol	Mycobacterium	0.360325	0.0162771	*	0.325543
oxane-3,4,5-triol	Ursidibacter	0.307287	0.0424563	*	0.471737
oxane-3,4,5-triol	Ileibacterium	0.311505	0.0395583	*	0.312052
oxane-3,4,5-triol	g_unclassified_f__SC_I_84	-0.302739	0.045773	*	0.217967
